# Supplementary material for: Genome-Wide Transcriptome Profiling, Characterization, and Functional Identification of NAC Transcription Factors in Sorghum under Salt Stress
Source: Antioxidants (Basel). 2021 Oct 13;10(10):1605. doi: 10.3390/antiox10101605 (PMC8533442; doi:10.3390/antiox10101605)
Supplement: Supplementary file 1 [file antioxidants-10-01605-s001.zip]

Archive with 1 entries (1 files):
- antioxidants-1367202-supplementary.pdf
